# Supplementary material for: Cell-free DNA promoter hypermethylation in plasma as a diagnostic marker for pancreatic adenocarcinoma
Source: Clin Epigenetics. 2016 Nov 16;8:117. doi: 10.1186/s13148-016-0286-2 (PMC5112622; doi:10.1186/s13148-016-0286-2)
Supplement: Additional file 3: — a: Distribution of Ct values in the cancer group and control group 1. b: Distribution of Ct values in the control group 2 and control group 3. (ZIP 26 kb) [file 13148_2016_286_MOESM3_ESM.zip]

Archive with 2 entries (2 files):
- Additional file 3 a.docx
- Additional file 3 b.docx
