# Supplementary material for: Cell-free DNA promoter hypermethylation in plasma as a diagnostic marker for pancreatic adenocarcinoma
Source: Clin Epigenetics. 2016 Nov 16;8:117. doi: 10.1186/s13148-016-0286-2 (PMC5112622; doi:10.1186/s13148-016-0286-2)
Supplement: Additional file 6: — Heat map of hypermethylated genes in each patient. (XLSX 38 kb) [file 13148_2016_286_MOESM6_ESM.xlsx]

## Sheet: Suppl Table 4
Additional file 6. Heat map of hypermethylated genes in each patient
		Pancreatic cancer
	Gene	PC1	PC2	PC3	PC4	PC5	PC6	PC7	PC8	PC9	PC10	PC11	PC12	PC13	PC14	PC15	PC16	PC17	PC18	PC19	PC20	PC21	PC22	PC23	PC24	PC25	PC26	PC27	PC28	PC29	PC30	PC31	PC32	PC33	PC34	PC35	PC36	PC37	PC38	PC39	PC40	PC41	PC42	PC43	PC44	PC45	PC46	PC47	PC48
Gene panel	ALX4
	APC
	BMP3
	BNC1
	BRAC1
	CDKN2A
	CDKN2B
	CHFR
	ESR1
	EYA2
	GSTP1
	HIC1
	MESTv2
	MGMT
	MLH1
	NPTX2
	NEUROG1
	RARB
	RASSF1A
	SFRP1
	SFRP2
	SEPT9v2
	SST
	TFPI2
	TAC1
	VIM
	WNT5A
	PENK
					Hypermethylated
					Non-methylated
[truncated: 230 more columns]
